# Supplementary material for: Development and Qualification of a VSV-N IgG ELISA to Assess Vector-Directed Humoral Immunity in VSV-Vectored Vaccine Studies
Source: Vaccines (Basel). 2026 Jul 3;14(7):592. doi: 10.3390/vaccines14070592 (PMC13416878; doi:10.3390/vaccines14070592)
Supplement: Supplementary file 1 [file vaccines-14-00592-s001.zip]

Archive with 1 entries (1 files):
- vaccines-4357795-supplementary.pdf
